# Supplementary material for: Testing Mitochondrial-Targeted Drugs in iPSC-RPE from Patients with Age-Related Macular Degeneration
Source: Pharmaceuticals (Basel). 2022 Jan 4;15(1):62. doi: 10.3390/ph15010062 (PMC8781759; doi:10.3390/ph15010062)
Supplement: Supplementary file 1 [file pharmaceuticals-15-00062-s001.zip]

Archive with 1 entries (1 files):
- pharmaceuticals-1517150-supplementary.pdf
